# Supplementary material for: Short-term and long-term outcomes after robotic radical surgery for rectal gastrointestinal stromal tumor
Source: BMC Surg. 2024 May 9;24:141. doi: 10.1186/s12893-024-02434-y (PMC11080177; doi:10.1186/s12893-024-02434-y)
Supplement: Supplementary file 1 — Supplementary Material 1. [file 12893_2024_2434_MOESM1_ESM.zip]

Archive with 2 entries (2 files):
- Supplemental video.docx
- video 230904 Maeda MP4.mp4
